# Supplementary material for: Sumoylation of Flotillin-1 promotes EMT in metastatic prostate cancer by suppressing Snail degradation
Source: Oncogene. 2019 Jan 10;38(17):3248–60. doi: 10.1038/s41388-018-0641-1 (PMC6756018; doi:10.1038/s41388-018-0641-1)
Supplement: Supplementary file 6 — Supplementary Table 1 [file 41388_2018_641_MOESM6_ESM.xlsx]

## Sheet: Sheet1
Supplementary Table 1: List of primers used for qRT-PCR
Primer list	Sequence
SNAI1 forward	5'-CAGCTATTTCAGCCTCCTGTT-3'
SNAI1 reverse	5'-CCGACAAGTGACAGCCATTA-3'
UBE2I forward	5'-GCCAGCCATCACAATCAAAC-3'
UBE2I reverse	5’-CAGTAAATCGTGTAGGCCTCTG-3'
MMP9 forward	5'-CCGGACCAAGGATACAGTTT-3'
MMP9 reverse	5'-GCGGTACATAGGGTACATGAG-3'
PTEN forward	5'-CCCACCACAGCTAGAACTTATC-3'
PTEN reverse	5'-TCGTCCCTTTCCAGCTTTAC-3'
GAPDH forward	5'-GTCAAGGCTGAGAATGGGAA-3'
GAPDH reverse	5'-ATACTCAGCACCAGCATCAC-3'
