# Supplementary material for: Sumoylation of Flotillin-1 promotes EMT in metastatic prostate cancer by suppressing Snail degradation
Source: Oncogene. 2019 Jan 10;38(17):3248–60. doi: 10.1038/s41388-018-0641-1 (PMC6756018; doi:10.1038/s41388-018-0641-1)
Supplement: Supplementary file 7 — Supplementary Table 2 [file 41388_2018_641_MOESM7_ESM.xlsx]

## Sheet: Sheet1
Supplementary Table 2: List of antibodies used for this study.
Antigen	Supplier	Catalog #	Application
Flotillin-1	BD Transduction Laboratories	610820	IB (1:500) IP (1:50)
N-cadherin	BD Transduction Laboratories	610920	IB (1:1000)
E-cadherin	BD Transduction Laboratories	610181	IB (1:1000)
Snail	Cell Signaling	#3879	IB (1:1000)
Slug	Cell Signaling	#9585	IB (1:1000)
Myc	Cell Signaling	#2276	IB (1:5000)
UBC9	Santa Cruz Biotechnology	sc-271057	IB (1:500)
SUMO-2/3	Santa Cruz Biotechnology	sc-26969	IB (1:200)
Lamin A/C	Santa Cruz Biotechnology	sc-20681	IB (1:500)
Actin	Santa Cruz Biotechnology	sc-1616	IB (1:500)
Calnexin	Santa Cruz Biotechnology	sc-11397	IB (1:500)
Tubulin	Santa Cruz Biotechnology	sc-5286	IB (1:500)
GFP	Santa Cruz Biotechnology	sc-9996	IB (1:200) IP (1:50)
Flag	Sigma-Aldrich	F1804	IB (1:1000)
PTOV1	Abcam	ab81173	IB (1:1000)
HRP-anti-goat	Santa Cruz Biotechnology	sc-2020	IB (1:10000)
HRP-anti-mouse	Sigma-Aldrich	A4416	IB (1:10000)
HRP-anti-rabbit	Sigma-Aldrich	A6154	IB (1:10000)
